# Supplementary material for: The first complete mitochondrial genome data of Hippocampus kuda originating from Malaysia
Source: Data Brief. 2020 May 21;31:105721. doi: 10.1016/j.dib.2020.105721 (PMC7260291; doi:10.1016/j.dib.2020.105721)
Supplement: Supplementary file 1 [file mmc1.xlsx]

## Sheet: Sheet1
Supplementary data 1
Features of the mitochondrial genome of Hippocampus kuda
Gene	Position		Size (bp)	Amino acid	Strand
	From	To
tRNA(Phe)	1	71	71		H
12S rRNA	72	1009	938		H
tRNA (Val)	1010	1082	73		H
16S rRNA	1083	2778	1696		H
tRNA (Leu)	2779	2852	74		H
NAD1	2853	3827	975	325	H
tRNA (Ile)	3829	3900	72		H
tRNA (Gln)	3900	3970	71		L
tRNA (Met)	3972	4041	70		H
NAD2	4042	5080	1039	346	H
tRNA (Trp)	5081	5151	71		H
tRNA (Ala)	5153	5221	69		L
tRNA (Asn)	5223	5295	73		L
tRNA (Cys)	5331	5396	66		L
tRNA (Tyr)	5397	5463	67		L
COXI	5465	7018	1554	518	H
tRNA (Ser)	7020	7090	71		L
tRNA (Asp)	7105	7172	68		H
COX2	7177	7867	691	230	H
tRNA (Lys)	7868	7942	75		H
ATP8	7944	8111	168	56	H
ATP6	8102	8784	683	228	H
COX3	8785	9568	784	261	H
tRNA (Gly)	9569	9638	70		H
NAD3	9639	9987	349	116	H
tRNA (Arg)	9988	10056	69		H
NAD4-L	10057	10353	297	99	H
NAD4	10347	11725	1379	460	H
tRNA (His)	11728	11796	69		H
tRNA (Ser)	11797	11864	68		H
tRNA (Leu)	11867	11939	73		H
NAD5	11940	13775	1836	612	H
NAD6	13772	14293	522	174	L
tRNA (Glu)	14294	14362	69		L
COB	14367	15507	1141	380	H
tRNA (Thr)	15508	15579	72		H
tRNA (Pro)	15579	15648	70		L
Control region	15648	16529	882
