# Supplementary material for: The first complete mitochondrial genome data of Hippocampus kuda originating from Malaysia
Source: Data Brief. 2020 May 21;31:105721. doi: 10.1016/j.dib.2020.105721 (PMC7260291; doi:10.1016/j.dib.2020.105721)
Supplement: Supplementary file 2 [file mmc2.zip]

Archive with 2 entries (1 files):
- mmc2/
- mmc2/Phylogenetic tree Malaysian H. kuda.nwk
