# Supplementary material for: The first complete mitochondrial genome data of Hippocampus kuda originating from Malaysia
Source: Data Brief. 2020 May 21;31:105721. doi: 10.1016/j.dib.2020.105721 (PMC7260291; doi:10.1016/j.dib.2020.105721)
Supplement: Supplementary file 2 [file mmc2.zip › mmc2/Phylogenetic tree Malaysian H. kuda.nwk]

((((((((('Hippocampus kuda HK1 (MT221436)':0.00142263,'Hippocampus kuda HK2 (MT221437)':0.00106361)1.0000:0.00278227,'Hippocampus capensis (NC 042791.1)':0.00429294)1.0000:0.00608830,'Hippocampus reidi (NC 027931.1)':0.01322335)0.5790:0.00174515,'Hippocampus kuda (NC 010272.1)':0.01432053)1.0000:0.00332250,'Hippocampus ingens (NC 024530.1)':0.01663223)1.0000:0.03018155,'Hippocampus kelloggi (NC 029349.1)':0.04517826)0.7790:0.00168132,('Hippocampus spinosissimus (NC 029350.1)':0.00637329,'Hippocampus queenslandicus (NC 034319.1)':0.00673307)1.0000:0.04516653)1.0000:0.00923914,('Hippocampus erectus (NC 022722.1)':0.01772884,'Hippocampus hippocampus (NC 045033.1)':0.01555815)1.0000:0.04300560)1.0000:0.01114071,('Hippocampus abdominalis (NC 028181.1)':0.08082785,((('Hippocampus mohnikei (NC 030251.1)':0.05369706,'Hippocampus sindonis (NC 035827.1)':0.08435112)1.0000:0.00883849,'Hippocampus trimaculatus (NC 021107.1)':0.06562770)0.4790:0.00132027,(('Hippocampus jayakari (NC 036049.1)':0.05039592,'Hippocampus camelopardalis (NC 041429.1)':0.05073938)1.0000:0.02297756,('Hippocampus histrix (NC 021454.1)':0.05482737,('Hippocampus comes (NC 020336.1)':0.03092011,'Hippocampus barbouri (NC 024536.1)':0.03410945)1.0000:0.01465860)1.0000:0.01240537)0.2500:0.00113994)0.3440:0.00201726)0.3920:0.00125787,'Solenostomus paradoxus (NC 024186.1)':0.31474612);
